# Supplementary material for: Behavioral Transition Path and Pivotal Nodes Regulating Attack in Initial Encounters between Unfamiliar Pigs
Source: Animals (Basel). 2024 Sep 6;14(17):2595. doi: 10.3390/ani14172595 (PMC11394634; doi:10.3390/ani14172595)
Supplement: Supplementary file 1 [file animals-14-02595-s001.zip]

Archive with 17 entries (16 files):
- Movies S1-S15/
- Movies S1-S15/Movie S1 looking-attacking.mp4
- Movies S1-S15/Movie S10 looking-sniffing (2).mp4
- Movies S1-S15/Movie S11 looking-sniffing (3).mp4
- Movies S1-S15/Movie S12 looking-touching-attacking.mp4
- Movies S1-S15/Movie S13 looking-sniffing-attacking.mp4
- Movies S1-S15/Movie S14 looking-touching.mp4
- Movies S1-S15/Movie S15 looking.mp4
- Movies S1-S15/Movie S2 looking-sniffing-touching-attacking (1).mp4
- Movies S1-S15/Movie S3 looking-sniffing-touching-attacking (2).mp4
- Movies S1-S15/Movie S4 looking-sniffing-touching-attacking (3).mp4
- Movies S1-S15/Movie S5 looking-sniffing-touching (1).mp4
- Movies S1-S15/Movie S6 looking-sniffing-touching (2).mp4
- Movies S1-S15/Movie S7 looking-sniffing-touching (3).mp4
- Movies S1-S15/Movie S8 looking-sniffing-touching (4).mp4
- Movies S1-S15/Movie S9 looking-sniffing (1).mp4
- animals-3140929-supplementary.pdf
